# Supplementary material for: Brain age and cognitive functioning in first-episode bipolar disorder
Source: Psychol Med. 2022 Jul 25;53(11):5127–35. doi: 10.1017/S0033291722002136 (PMC10476063; doi:10.1017/S0033291722002136)
Supplement: Supplementary file 1 [file S0033291722002136sup001.zip]

Archive with 6 entries (6 files):
- S0033291722002136sup001.docx
- S0033291722002136sup002.docx
- S0033291722002136sup003.docx
- S0033291722002136sup004.tiff
- S0033291722002136sup005.tiff
- S0033291722002136sup006.tiff
